# Supplementary material for: The Peach (Prunus persica) CBL and CIPK Family Genes: Protein Interaction Profiling and Expression Analysis in Response to Various Abiotic Stresses
Source: Plants (Basel). 2022 Nov 7;11(21):3001. doi: 10.3390/plants11213001 (PMC9653928; doi:10.3390/plants11213001)
Supplement: Supplementary file 1 [file plants-11-03001-s001.zip]

Archive with 3 entries (3 files):
- plants-1942756-supplementary.pdf
- Table S4.xlsx
- Table S5.xlsx
