# Supplementary material for: The Peach (Prunus persica) CBL and CIPK Family Genes: Protein Interaction Profiling and Expression Analysis in Response to Various Abiotic Stresses
Source: Plants (Basel). 2022 Nov 7;11(21):3001. doi: 10.3390/plants11213001 (PMC9653928; doi:10.3390/plants11213001)
Supplement: Supplementary file 1 [file plants-11-03001-s001.zip › Table S4.xlsx]

## Sheet: cor_matrix_development
Table S4 co-expression analysis of CBLs and CIPKs using the Pearson correlation coefficient (PCC) according to RT-qPCR results of fruits at different developmental stages
	CIPK1	CIPK2	CIPK3	CIPK4	CIPK5	CIPK6	CIPK7	CIPK8	CIPK9	CIPK10	CIPK11	CIPK12	CIPK13	CIPK14	CIPK15	CIPK16	CIPK17	CIPK18
CBL1	-0.0140952	-0.128688	-0.312105	0.31317	0.25049	0.0637918	-0.144647	NA	NA	-0.248189	-0.136403	-0.487475	-0.306115	0.440677	-0.0365645	0.0241493	-0.29598	-0.0765797
CBL2	0.645595	0.077911	0.431965	-0.172995	0.781848	0.517701	0.232799	NA	NA	0.508927	0.00165021	0.081959	-0.104647	0.363897	0.555786	0.333988	-0.174949	-0.188356
CBL3	0.258546	-0.643305	0.397769	-0.272005	-0.120725	0.113344	-0.455392	NA	NA	-0.410766	-0.552792	0.622087	0.632934	0.071498	0.2237	-0.160266	0.0786933	-0.11576
CBL4	0.143257	-0.324719	-0.398386	0.347841	0.304409	0.227146	-0.182201	NA	NA	-0.349651	-0.310555	-0.456449	-0.0814106	0.600672	0.133682	-0.154926	-0.209258	-0.169824
CBL5	-0.351738	0.476174	-0.172677	-0.393845	-0.430847	-0.29513	0.0190274	NA	NA	-0.0626147	0.3755	-0.214467	-0.240933	-0.447272	-0.419979	-0.129922	0.903206	-0.0261523
CBL6	0.777622	-0.269268	0.397392	-0.322947	0.605732	0.660982	-0.0974069	NA	NA	0.17439	-0.320594	0.341504	0.341342	0.533175	0.61704	-0.119565	0.0472303	-0.523329
CBL7	0.220826	-0.211888	0.724537	-0.0496584	-0.0690564	0.166947	0.0139408	NA	NA	0.189695	-0.081697	0.856014	0.465376	0.0994482	0.0840002	-0.350898	-0.259576	-0.364435
CBL8	0.291392	-0.230592	0.208965	0.0490315	0.345974	0.176557	-0.305044	NA	NA	0.12735	-0.358208	0.116655	-0.0261317	0.156846	0.183605	0.567964	-0.57314	0.300257
