# Supplementary material for: The Peach (Prunus persica) CBL and CIPK Family Genes: Protein Interaction Profiling and Expression Analysis in Response to Various Abiotic Stresses
Source: Plants (Basel). 2022 Nov 7;11(21):3001. doi: 10.3390/plants11213001 (PMC9653928; doi:10.3390/plants11213001)
Supplement: Supplementary file 1 [file plants-11-03001-s001.zip › Table S5.xlsx]

## Sheet: cor_matrix_development
Table S5 co-expression analysis of CBLs and CIPKs using the Pearson correlation coefficient (PCC) according to RT-qPCR results of shoots under different abiotic stresses
	CIPK1	CIPK2	CIPK3	CIPK4	CIPK5	CIPK6	CIPK7	CIPK8	CIPK9	CIPK10	CIPK11	CIPK12	CIPK13	CIPK14	CIPK15	CIPK16	CIPK17	CIPK18
CBL1	0.0627727	0.345827	0.261865	0.597489	-0.462444	0.379756	-0.0832185	0.281115	0.225819	0.197719	-0.259708	0.177195	0.0182217	0.190446	0.0320954	0.222748	-0.0771023	0.161838
CBL2	-0.209005	-0.0974421	0.119629	0.663953	-0.129445	0.076989	-0.0599546	0.0496112	-0.219592	0.251411	-0.18024	-0.080863	-0.110333	0.155927	0.0472114	0.499345	-0.339135	0.564701
CBL3	0.512336	0.439797	0.165072	0.342606	-0.27257	0.309963	0.269207	0.229415	0.432544	0.473081	0.255496	0.488582	0.758189	0.468964	0.42853	-0.113654	0.480353	0.163038
CBL4	-0.258755	-0.0884418	0.296544	0.798025	-0.165506	0.0580433	0.011031	0.338239	0.0298201	0.586645	0.182919	0.163437	0.201173	0.54446	0.12301	0.554594	-0.266744	0.787336
CBL5	0.585453	0.5411	0.475941	0.391029	-0.163737	0.519691	0.345132	0.3715	0.567673	0.451515	0.249134	0.68099	0.733595	0.423225	0.664089	0.163734	0.627376	0.101218
CBL6	0.534663	0.620747	0.811941	0.281104	-0.0866893	0.695367	0.498117	0.55439	0.69847	0.408816	0.470008	0.838884	0.629049	0.463193	0.638435	0.30037	0.686382	-0.0112129
CBL7	-0.0723772	0.159324	0.794791	0.575051	-0.135603	0.325045	0.242342	0.743993	0.640068	0.851704	0.779111	0.817821	0.694948	0.859728	0.519654	0.703106	0.245654	0.628113
CBL8	-0.000486641	-0.0554369	0.133148	0.436289	-0.187562	0.0239808	0.471201	0.21697	0.115857	0.690757	0.570311	0.288774	0.650228	0.740996	0.25056	0.240603	0.0970847	0.694525
